# Supplementary material for: PHIStruct: improving phage–host interaction prediction at low sequence similarity settings using structure-aware protein embeddings
Source: Bioinformatics. 2025 Jan 13;41(1):btaf016. doi: 10.1093/bioinformatics/btaf016 (PMC11783280; doi:10.1093/bioinformatics/btaf016)
Supplement: btaf016_Supplementary_Data [file btaf016_supplementary_data.zip]

Archive with 1 entries (1 files):
- 8f816_Supplementary Information.pdf
